# Supplementary material for: In Silico Examination of Single Nucleotide Missense Mutations in NHLH2, a Gene Linked to Infertility and Obesity
Source: Int J Mol Sci. 2023 Feb 6;24(4):3193. doi: 10.3390/ijms24043193 (PMC9968165; doi:10.3390/ijms24043193)
Supplement: Supplementary file 1 [file ijms-24-03193-s001.zip]

Archive with 3 entries (3 files):
- Supplemental Figure 1.pdf
- Supplemental Table S1.pdf
- Supplemental Table S2.pdf
